# Supplementary material for: In Silico Prediction of Intestinal Permeability by Hierarchical Support Vector Regression
Source: Int J Mol Sci. 2020 May 19;21(10):3582. doi: 10.3390/ijms21103582 (PMC7279352; doi:10.3390/ijms21103582)
Supplement: Supplementary file 1 [file ijms-21-03582-s001.zip]

Archive with 3 entries (2 files):
- Supplementary/
- Supplementary/Figure S1.docx
- Supplementary/Tables S1 & S2.xlsx
