# Supplementary material for: In Silico Prediction of Intestinal Permeability by Hierarchical Support Vector Regression
Source: Int J Mol Sci. 2020 May 19;21(10):3582. doi: 10.3390/ijms21103582 (PMC7279352; doi:10.3390/ijms21103582)
Supplement: Supplementary file 1 [file ijms-21-03582-s001.zip › Supplementary/Tables S1 & S2.xlsx]

## Sheet: Table S1 
Table S1. Compound source for this study, their names, IUPAC names, CAS numbers, , SMILES strings, observed log Peff values, and predicted values by SVR A, SVR B, SVC, and HSVR, data partition, and reference.
No.	Molecules	IUPAC	CAS	Smiles	Obs. Log Peff	SVR A	|Δ|	SVR B	|Δ|	SVR C	|Δ|	HSVR	|Δ|	Set†	References
1	Acetaminophen	N-(4-hydroxyphenyl)acetamide	103-90-2	O=C(N([H])C1=C([H])C([H])=C(O[H])C([H])=C1[H])C([H])([H])[H]	-0.148742	0.101207	0.249949	-0.399071	0.250329	-0.150444	0.00170235	-0.187449	0.0387073	T	Lozoya-Agullo et al. 2015; Stewart et al. 1995; Deng et al. 2007
2	Aloin	(S)-1,8-dihydroxy-3-(hydroxymethyl)-10-((2S,3R,4R,5S,6R)-3,4,5-trihydroxy-6-(hydroxymethyl)tetrahydro-2H-pyran-2-yl)anthracen-9(10H)-one	8015-61-0	O=C2C1=C(C([H])=C(C([H])=C1O[H])C([H])([H])O[H])[C@]([H])(C3=C2C(O[H])=C([H])C([H])=C3[H])[C@]4([H])O[C@@]([H])([C@@]([H])(O[H])[C@]([H])(O[H])[C@@]4([H])O[H])C([H])([H])O[H]	-0.58782	-0.83805	0.25023	-0.791884	0.204064	-0.65046	0.0626404	-0.619186	0.0313664	T	Deng et al. 2007
3	Amoxicillin	(2S,5R,6R)-6-((R)-2-amino-2-(4-hydroxyphenyl)acetamido)-3,3-dimethyl-7-oxo-4-thia-1-azabicyclo[3.2.0]heptane-2-carboxylic acid	26787-78-0	O=C2N1[C@]([H])([S]C([C@]1([H])C(=O)O[H])(C([H])([H])[H])C([H])([H])[H])[C@]2([H])N([H])C(=O)[C@]([H])(N([H])[H])C3=C([H])C([H])=C(O[H])C([H])=C3[H]	-0.920819	-0.670512	0.250307	-0.777716	0.143103	-0.742378	0.178441	-0.671747	0.249072	T	Deng et al. 2007
4	Antipyrine	1,5-dimethyl-2-phenyl-1,2-dihydro-3H-pyrazol-3-one	60-80-0	O=C1N(N(/C(=C1/[H])C([H])([H])[H])C([H])([H])[H])C2=C([H])C([H])=C([H])C([H])=C2[H]	0.132132	-0.11837	0.250502	-0.117947	0.250079	0.0698899	0.0622417	-0.0285527	0.160684	T	Kim et al. 2006
5	Apigenin	5,7-dihydroxy-2-(4-hydroxyphenyl)-4H-chromen-4-one	520-36-5	O=C2C=3C(OC(/C1=C(\[H])C([H])=C(O[H])C([H])=C1[H])=C2[H])=C([H])C(O[H])=C([H])C=3O[H]	0.305351	0.0909062	0.214445	0.0547042	0.250647	0.242206	0.0631454	0.157104	0.148247	T	Fagerholm et al. 1997; Fagerholm et al. 1999; Kim et al. 2006; Lozoya-Agullo et al. 2015; Krondahl et al. 1997; Masaoka et al. 2006; Lindahl et al. 1999
6	Berberine	9,10-dimethoxy-5,6-dihydro-[1,3]dioxolo[4,5-g]isoquinolino[3,2-a]isoquinolin-7-ium	2086-83-1	[H]C3([H])[N+]4=C(C=2/C(=C(/[H])C=1OC([H])([H])OC=1C=2[H])C3([H])[H])C([H])=C5/C(=C4/[H])C(OC([H])([H])[H])=C(OC([H])([H])[H])C([H])=C5[H]	-0.664208	-0.414045	0.250163	-0.888493	0.224285	-0.726101	0.0618931	-0.824123	0.159915	T	Liu et al. 2002
7	Carbamazepine	5H-dibenzo[b,f]azepine-5-carboxamide	298-46-4	O=C(N1C=3C(C([H])=C([H])C=2/C1=C(/[H])C([H])=C([H])C=2[H])=C([H])C([H])=C([H])C=3[H])N([H])[H]	0.0827854	-0.166976	0.249761	-0.167254	0.250039	0.0203621	0.0624233	-0.078159	0.160944	T	Patel et al. 2012; Fagerholm et al. 1997; Fagerholm et al. 1999; Kim et al. 2006; Lozoya-Agullo et al. 2015; Krondahl et al. 1997; Masaoka et al. 2006; Steffansen et al. 1999; Deng et al. 2007
8	Cephalexin	(6R,7R)-7-((R)-2-amino-2-phenylacetamido)-3-methyl-8-oxo-5-thia-1-azabicyclo[4.2.0]oct-2-ene-2-carboxylic acid	15686-71-2	O=C2N1C(=C(C([H])([H])[S][C@]1([H])[C@]2([H])N([H])C(=O)[C@]([H])(N([H])[H])C3=C([H])C([H])=C([H])C([H])=C3[H])C([H])([H])[H])C(=O)O[H]	-0.288615	-0.592824	0.304209	-0.136469	0.152146	-0.351824	0.0632094	-0.19842	0.0901946	T	Steffansen et al. 1999
9	Chloramphenicol	2,2-dichloro-N-((1R,2R)-1,3-dihydroxy-1-(4-nitrophenyl)propan-2-yl)acetamide	56-75-7	[Cl]C([Cl])([H])C(=O)N([H])[C@@]([H])([C@]([H])(O[H])C1=C([H])C([H])=C([N+]([O-])=O)C([H])=C1[H])C([H])([H])O[H]	0.0413927	-0.293902	0.335295	-0.20891	0.250303	-0.607481	0.648874	-0.119004	0.160397	T	Deng et al. 2007
10	Cimetidine	1-Cyano-2-methyl-3-(2-(((5-methyl-4-imidazolyl)methyl)thio)ethyl)guanidine	51481-61-9	N#CN([H])C(=NC([H])([H])[H])N([H])C([H])([H])C([H])([H])[S]C([H])([H])C=1/N=C(/[H])N([H])C=1C([H])([H])[H]	-1.07745	-0.402472	0.674976	-0.827287	0.250161	-1.01485	0.0625975	-0.916721	0.160727	T	Kim et al. 2006; Lozoya-Agullo et al. 2015
11	Codeine	(4R,4aR,7S,7aR,12bS)-9-methoxy-3-methyl-2,3,4,4a,7,7a-hexahydro-1H-4,12-methanobenzofuro[3,2-e]isoquinolin-7-ol	76-57-3	[H][C@]23C([H])=C([H])[C@]([H])(O[H])[C@]4([H])OC=1C5=C(C([H])=C([H])C=1OC([H])([H])[H])C([H])([H])[C@@]2([H])N(C([H])([H])C([H])([H])[C@@]345)C([H])([H])[H]	-0.455932	-0.705966	0.250034	-0.706176	0.250244	-0.518904	0.062972	-0.615653	0.159721	T	Kim et al. 2006; Lozoya-Agullo et al. 2015; Fang et al. 2016
12	Colchicine	(S)-N-(1,2,3,10-tetramethoxy-9-oxo-5,6,7,9-tetrahydrobenzo[a]heptalen-7-yl)acetamide	64-86-8	O=C3C([H])=C2C(C=1/C(=C(/[H])C(OC([H])([H])[H])=C(OC([H])([H])[H])C=1OC([H])([H])[H])C([H])([H])C([H])([H])[C@]2([H])N([H])C(=O)C([H])([H])[H])=C([H])C([H])=C3OC([H])([H])[H]	-1.29671	-1.04686	0.249849	-1.04721	0.249499	-1.23421	0.0624986	-1.13733	0.159379	T	Chu et al. 2001; Steffansen et al. 1999
13	Creatinine	2-amino-1-methyl-1,5-dihydro-4H-imidazol-4-one	60-27-5	O=C1N=C(N(C1([H])[H])C([H])([H])[H])N([H])[H]	-1.67778	-1.42779	0.249991	-1.42753	0.250251	-1.61504	0.0627407	-1.51808	0.159701	T	Lozoya-Agullo et al. 2015
14	D-Asp(OBzl)–Ala	((R)-2-ammonio-4-(benzyloxy)-4-oxobutanoyl)-L-alaninate		O=C(OC([H])([H])C1=C([H])C([H])=C([H])C([H])=C1[H])C([H])([H])[C@]([H])(C(=O)N([H])[C@]([H])(C([O-])=O)C([H])([H])[H])[N+]([H])([H])[H]	0.11059	-0.13908	0.24967	-0.138937	0.249527	0.0486581	0.0619316	-0.0485949	0.159185	T	Kim et al. 2006a; Lozoya-Agullo et al. 2015; Dahan et al. 2009
15	D-Glucose	(2R,3R,4S,5S,6R)-6-(hydroxymethyl)tetrahydro-2H-pyran-2,3,4,5-tetraol	2280-44-6	[H][C@]1(O[H])[C@]([H])(O[H])[C@@]([H])(O[H])[C@@]([H])(O[C@]1([H])C([H])([H])O[H])O[H]	-0.194791	-0.445065	0.250274	0.0545394	0.24933	-0.132564	0.0622265	-0.115492	0.0792985	T	Lozoya-Agullo et al. 2015
16	Enalaprilat	((S)-1-carboxy-3-phenylpropyl)-L-alanyl-L-proline	76420-72-9	O=C(N1[C@]([H])(C(=O)O[H])C([H])([H])C([H])([H])C1([H])[H])[C@@]([H])(N([H])[C@]([H])(C(=O)O[H])C([H])([H])C([H])([H])C2=C([H])C([H])=C([H])C([H])=C2[H])C([H])([H])[H]	-1.24413	-0.180122	1.064	-0.993617	0.250508	-1.08308	0.161045	-1.08398	0.160145	T	Lozoya-Agullo et al. 2015; Dahan et al. 2009
17	Fluvastatin	(3R,5S,E)-7-(3-(4-fluorophenyl)-1-isopropyl-1H-indol-2-yl)-3,5-dihydroxyhept-6-enoic acid	93957-54-1	[F]/C3=C(\[H])C([H])=C(/C1=C(/N(C=2/C1=C(/[H])C([H])=C([H])C=2[H])C([H])(C([H])([H])[H])C([H])([H])[H])C([H])=C([H])[C@@]([H])(O[H])C([H])([H])[C@@]([H])(O[H])C([H])([H])C(=O)O[H])C([H])=C3[H]	-0.0450687	-0.295456	0.250387	-0.295362	0.250293	-0.107322	0.0622533	-0.204863	0.159794	T	Fagerholm et al. 1999
18	Furosemide	4-chloro-2-((furan-2-ylmethyl)amino)-5-sulfamoylbenzoic acid	54-31-9	[Cl]/C2=C(/C([H])=C(C(N([H])C([H])([H])C=1OC([H])=C([H])C=1[H])=C2[H])C(=O)O[H])[S](=O)(=O)N([H])[H]	-0.837436	-0.449209	0.388227	-0.270561	0.566875	0.277148	1.11458	-0.335636	0.5018	T	Deng et al. 2007
19	Gabapentin	2-(1-(aminomethyl)cyclohexyl)acetic acid	60142-96-3	O=C(O[H])C([H])([H])C1(C([H])([H])C([H])([H])C([H])([H])C([H])([H])C1([H])[H])C([H])([H])N([H])[H]	-1.24667	-0.56601	0.680662	-0.691156	0.555516	-1.18438	0.0622923	-1.40696	0.160288	T	Steffansen et al. 1999
20	Genistein	5,7-dihydroxy-3-(4-hydroxyphenyl)-4H-chromen-4-one	446-72-0	O=C1C=3C(OC([H])=C1/C2=C(\[H])C([H])=C(O[H])C([H])=C2[H])=C([H])C(O[H])=C([H])C=3O[H]	0.209515	-0.0402615	0.249777	-0.0394944	0.249009	0.147438	0.062077	0.0560311	0.153484	T	Fagerholm et al. 1996; Fagerholm et al. 1997; Krondahl et al. 1997; Lindahl et al. 1999; Lozoya-Agullo et al. 2015; Kim et al. 2006; Gullo et al. 2015; Dahan et al. 2009
21	Griseofulvin	(2S,6'R)-7-chloro-2',4,6-trimethoxy-6'-methyl-3H-spiro[benzofuran-2,1'-cyclohexan]-2'-ene-3,4'-dione	126-07-8	[Cl]C=2C=1O[C@]3(C(=O)C=1C(OC([H])([H])[H])=C([H])C=2OC([H])([H])[H])C(OC([H])([H])[H])=C([H])C(=O)C([H])([H])[C@@]3([H])C([H])([H])[H]	-0.0414361	-0.714842	0.673406	-0.290513	0.249077	-0.103498	0.0620619	0.0946704	0.136107	T	Lozoya-Agullo et al. 2015
22	Hydrochlorothiazide	6-chloro-3,4-dihydro-2H-benzo[e][1,2,4]thiadiazine-7-sulfonamide 1,1-dioxide	58-93-5	[Cl]/C2=C(/C([H])=C1C(N([H])C([H])([H])N([H])[S]1(=O)=O)=C2[H])[S](=O)(=O)N([H])[H]	-3	-2.17819	0.82181	-2.75004	0.24996	-2.93719	0.06281	-3.15968	0.15968	T	Kim et al. 2006
23	Ibuprofen	(R)-2-(4-isobutylphenyl)propanoic acid	15687-27-1	O=C(O[H])[C@@]([H])(C1=C([H])C([H])=C(C([H])=C1[H])C([H])([H])C([H])(C([H])([H])[H])C([H])([H])[H])C([H])([H])[H]	0.342423	0.225847	0.116576	0.271952	0.0704707	0.279397	0.0630257	0.190223	0.1522	T	Fagerholm et al. 1997; Lindahl et al. 1998; Lindahl et al. 1999
24	II	tert-butyl ((2S,3R,4S)-1-cyclohexyl-3,4-dihydroxy-6-methylheptan-2-yl)carbamate		O=C(OC(C([H])([H])[H])(C([H])([H])[H])C([H])([H])[H])N([H])[C@@]([H])(C([H])([H])[C@]1([H])C([H])([H])C([H])([H])C([H])([H])C([H])([H])C1([H])[H])[C@@]([H])(O[H])[C@@]([H])(O[H])C([H])([H])C([H])(C([H])([H])[H])C([H])([H])[H]	0.168792	-0.0423747	0.211167	0.187516	0.018724	0.106171	0.062621	0.0394298	0.129362	T	Fagerholm et al. 1996; Kim et al. 2006; Lozoya-Agullo et al. 2015; Fang et al. 2016
25		2-amino-N-((2S,3R,4S)-1-cyclohexyl-3,4-dihydroxy-6-methylheptan-2-yl)acetamide		O=C(N([H])[C@@]([H])(C([H])([H])[C@]1([H])C([H])([H])C([H])([H])C([H])([H])C([H])([H])C1([H])[H])[C@@]([H])(O[H])[C@@]([H])(O[H])C([H])([H])C([H])(C([H])([H])[H])C([H])([H])[H])C([H])([H])N([H])[H]	-0.695366	-0.737219	0.0418531	-0.944935	0.249569	-0.757418	0.0620521	-0.855015	0.159649	T	Stewart et al. 1995
26	Isofraxidin	7-hydroxy-6,8-dimethoxy-2H-chromen-2-one	486-21-5	O=C2OC=1/C(=C(/[H])C(OC([H])([H])[H])=C(O[H])C=1OC([H])([H])[H])C([H])=C2[H]	-0.403403	-0.653181	0.249778	-0.652958	0.249555	-0.465721	0.0623181	-0.555263	0.15186	T	Liu et al. 2002
27		(S)-N-((2S,3R,4S)-1-cyclohexyl-3,4-dihydroxy-6-methylheptan-2-yl)-3-phenyl-2-(thiomorpholine-4-sulfonamido)propanamide		O=C(N([H])[C@@]([H])(C([H])([H])[C@@]1([H])C([H])([H])C([H])([H])C([H])([H])C([H])([H])C1([H])[H])[C@@]([H])(O[H])[C@@]([H])(O[H])C([H])([H])C([H])(C([H])([H])[H])C([H])([H])[H])[C@@]([H])(N([H])[S](=O)(=O)N2C([H])([H])C([H])([H])[S]C([H])([H])C2([H])[H])C([H])([H])C=3C([H])=C([H])C([H])=C([H])C=3[H]	-0.443697	-0.460974	0.0172765	-0.48809	0.0443925	-0.506665	0.0629675	-0.283651	0.160046	T	Jain et al. 2008
28	Labetalol	2-hydroxy-5-((S)-1-hydroxy-2-(((S)-4-phenylbutan-2-yl)amino)ethyl)benzamide	36894-69-6	O=C(N([H])[H])C=1C([H])=C(C([H])=C([H])C=1O[H])[C@]([H])(O[H])C([H])([H])N([H])[C@]([H])(C([H])([H])C([H])([H])C2=C([H])C([H])=C([H])C([H])=C2[H])C([H])([H])[H]	-0.488117	-0.737614	0.249497	-0.23827	0.249847	-0.475124	0.0129926	-0.327832	0.160285	T	Masaoka et al. 2006
29	Lamivudine	4-amino-1-((2R,5S)-2-(hydroxymethyl)-1,3-oxathiolan-5-yl)pyrimidin-2(1H)-one	134678-17-4	O=C1/N=C(/N([H])[H])C([H])=C([H])N1[C@@]2([H])O[C@]([H])([S]C2([H])[H])C([H])([H])O[H]	-0.481486	-0.731364	0.249878	-0.731325	0.249839	-0.499398	0.0179119	-0.666245	0.184759	T	Kim et al. 2006
30	L-Dopa	(S)-2-amino-3-(3,4-dihydroxyphenyl)propanoic acid	59-92-7	O=C(O[H])[C@@]([H])(N([H])[H])C([H])([H])C1=C([H])C(O[H])=C(O[H])C([H])=C1[H]	0.30103	-0.576263	0.877293	-0.199197	0.500227	0.23864	0.06239	0.140585	0.160445	T	Stewart et al. 1995
31	L-Phenylalanine	(S)-2-Amino-3-phenylpropionic acid	63-91-2	O=C(O[H])[C@@]([H])(N([H])[H])C([H])([H])C1=C([H])C([H])=C([H])C([H])=C1[H]	0.251233	-0.0718552	0.323088	-0.119192	0.370425	-0.344106	0.595339	0.0912573	0.159975	T	Lozoya-Agullo et al. 2015
32	Methyldopa	(S)-2-amino-3-(3,4-dihydroxyphenyl)-2-methylpropanoic acid	555-30-6	O=C(O[H])[C@@](N([H])[H])(C([H])([H])C1=C([H])C(O[H])=C(O[H])C([H])=C1[H])C([H])([H])[H]	-1.79588	-0.617784	1.1781	-0.883154	0.912726	-0.375139	1.42074	-1.48932	0.30656	T	Stewart et al. 1995
33	Metoprolol	(R)-1-(isopropylamino)-3-(4-(2-methoxyethyl)phenoxy)propan-2-ol	51384-51-1	[H][C@@](O[H])(C([H])([H])N([H])C([H])(C([H])([H])[H])C([H])([H])[H])C([H])([H])O/C1=C(\[H])C([H])=C(C([H])=C1[H])C([H])([H])C([H])([H])OC([H])([H])[H]	-0.39088	-0.141436	0.249444	-0.442729	0.0518489	-0.328487	0.0623931	-0.16962	0.22126	T	Stewart et al. 1995
34	Naproxen	(S)-2-(6-methoxynaphthalen-2-yl)propanoic acid	22204-53-1	O=C(O[H])[C@]([H])(C1=C([H])C2=C(C([H])=C1[H])C([H])=C(OC([H])([H])[H])C([H])=C2[H])C([H])([H])[H]	0.151676	-0.0976042	0.24928	-0.0978824	0.249559	0.214621	0.0629448	-0.00818135	0.159858	T	Deng et al. 2007
35	Naringenin	(S)-5,7-dihydroxy-2-(4-hydroxyphenyl)chroman-4-one	480-41-1	O=C2C=3C(O[C@]([H])(C1=C([H])C([H])=C(O[H])C([H])=C1[H])C2([H])[H])=C([H])C(O[H])=C([H])C=3O[H]	-0.337242	-0.130421	0.206821	-0.0676421	0.2696	-0.171403	0.165839	0.0111979	0.34844	T	Stewart et al. 1995
36	Olmesartan	1-((2'-(2H-tetrazol-5-yl)-[1,1'-biphenyl]-4-yl)methyl)-4-(2-hydroxypropan-2-yl)-2-propyl-1H-imidazole-5-carboxylic acid	144689-24-7	O=C(O[H])C=1N(C(=NC=1C(O[H])(C([H])([H])[H])C([H])([H])[H])C([H])([H])C([H])([H])C([H])([H])[H])C([H])([H])C2=C([H])C([H])=C(C([H])=C2[H])C=3/C(=C(/[H])C([H])=C([H])C=3[H])C4=NN([H])N=N4	-1.69897	-1.44902	0.24995	-1.4493	0.24967	-1.63659	0.06238	-1.55499	0.14398	T	Fagerholm et al. 1996; Kim et al. 2006
37	Phenol red	3,3-bis(4-hydroxyphenyl)-3H-benzo[c][1,2]oxathiole 1,1-dioxide	143-74-8	O=[S]1(=O)OC(C=2/C1=C(/[H])C([H])=C([H])C=2[H])(C3=C([H])C([H])=C(O[H])C([H])=C3[H])C4=C([H])C([H])=C(O[H])C([H])=C4[H]	-0.119186	-0.369044	0.249858	-0.369108	0.249922	-0.181771	0.0625846	-0.27543	0.156244	T	Incecayir et al. 2013; Lozoya-Agullo et al. 2015
38	Pindolol	(S)-1-((1H-indol-4-yl)oxy)-3-(isopropylamino)propan-2-ol	13523-86-9	[H][C@](O[H])(C([H])([H])N([H])C([H])(C([H])([H])[H])C([H])([H])[H])C([H])([H])OC=2C1=C(N([H])C([H])=C1[H])C([H])=C([H])C=2[H]	-0.533132	-0.758923	0.225791	-0.618968	0.0858356	-0.47073	0.0624024	-0.430696	0.102436	T	Patel et al. 2012
39	Piroxicam	4-hydroxy-2-methyl-N-(pyridin-2-yl)-2H-benzo[e][1,2]thiazine-3-carboxamide 1,1-dioxide	36322-90-4	O=[S]1(=O)N(/C(=C(/O[H])C=2/C1=C(/[H])C([H])=C([H])C=2[H])C(=O)N([H])C=3/N=C(/[H])C([H])=C([H])C=3[H])C([H])([H])[H]	0.418301	-0.569417	0.987718	-0.101296	0.519597	0.20746	0.210841	0.372553	0.0457483	T	Fagerholm et al. 1997
40	Propranolol	(S)-1-(isopropylamino)-3-(naphthalen-1-yloxy)propan-2-ol	525-66-6	[H][C@](O[H])(C([H])([H])N([H])C([H])(C([H])([H])[H])C([H])([H])[H])C([H])([H])OC=1C=2C(C([H])=C([H])C=1[H])=C([H])C([H])=C([H])C=2[H]	-0.187087	0.0628645	0.249951	-0.436652	0.249565	-0.124927	0.0621596	-0.347003	0.159916	T	Krondahl et al. 1997
41	Ranitidine	(E)-N-(2-(((5-((dimethylamino)methyl)furan-2-yl)methyl)thio)ethyl)-N'-methyl-2-nitroethene-1,1-diamine	66357-35-5	[O-][N+](=O)C([H])=C(N([H])C([H])([H])C([H])([H])[S]C([H])([H])C=1O/C(=C(/[H])C=1[H])C([H])([H])N(C([H])([H])[H])C([H])([H])[H])N([H])C([H])([H])[H]	-1.13668	-1.22724	0.0905629	-0.886812	0.249865	-1.07433	0.0623471	-0.97701	0.159667	T	Krondahl et al. 1997
42	Rhein	4,5-dihydroxy-9,10-dioxo-9,10-dihydroanthracene-2-carboxylic acid	478-43-3	O=C1C3=C(C(=O)C2=C1C(O[H])=C([H])C([H])=C2[H])C([H])=C(C([H])=C3O[H])C(=O)O[H]	-0.176091	-0.345106	0.169015	-0.247319	0.0712277	-0.284964	0.108873	-0.0740399	0.102051	T	Stewart et al. 1995
43	Tanshinone I	1,6-dimethylphenanthro[1,2-b]furan-10,11-dione	54693-68-4	O=C2C3=C(C=1OC([H])=C(C=1C2=O)C([H])([H])[H])C([H])=C([H])C=4/C3=C(/[H])C([H])=C([H])C=4C([H])([H])[H]	-0.0671881	0.170056	0.237244	-0.228639	0.161451	-0.00431797	0.0628702	-0.0787776	0.0115895	T	Kim et al. 2006; Stewart et al. 1995; Masaoka et al. 2006
44	Tanshinone IIA	1,6,6-trimethyl-6,7,8,9-tetrahydrophenanthro[1,2-b]furan-10,11-dione	568-72-9	O=C3C=1C4=C(C([H])=C([H])C=1C=2OC([H])=C(C=2C3=O)C([H])([H])[H])C(C([H])([H])C([H])([H])C4([H])[H])(C([H])([H])[H])C([H])([H])[H]	-0.185974	0.0641292	0.250104	-0.155492	0.0304825	-0.123609	0.0623655	0.0376382	0.223613	T	Kim et al. 2006
45	TAPP	(S)-2-amino-N-((R)-1-(((S)-1-(((S)-1-amino-1-oxo-3-phenylpropan-2-yl)amino)-1-oxo-3-phenylpropan-2-yl)amino)-1-oxopropan-2-yl)-3-(4-hydroxyphenyl)propanamide		O=C(N([H])[C@@]([H])(C(=O)N([H])[C@]([H])(C(=O)N([H])[C@]([H])(C(=O)N([H])[H])C([H])([H])C=1C([H])=C([H])C([H])=C([H])C=1[H])C([H])([H])C=2C([H])=C([H])C([H])=C([H])C=2[H])C([H])([H])[H])[C@@]([H])(N([H])[H])C([H])([H])C=3C([H])=C([H])C(O[H])=C([H])C=3[H]	-0.167491	-0.416707	0.249216	-0.416467	0.248976	-0.229258	0.0617669	-0.327365	0.159874	T	Fagerholm et al. 1997; Incecayir et al. 2013; Kim et al. 2006; Lozoya-Agullo et al. 2015; Ozawa et al. 2014; Dahan et al. 2009; Krondahl et al. 1997; Masaoka et al. 2006
46		5-fluoro-3-(2-methylbenzoyl)pyrimidine-2,4(1H,3H)-dione		[F]C=2C(=O)N(C(=O)C=1/C(=C(/[H])C([H])=C([H])C=1[H])C([H])([H])[H])C(=O)N([H])C=2[H]	-1.18354	-0.445336	0.738202	-0.796576	0.386962	-0.406789	0.776749	-1.13691	0.0466277	T	Ozawa et al. 2014
47	Theophylline	1,3-dimethyl-3,7-dihydro-1H-purine-2,6-dione	58-55-9	O=C2N(C(=O)N(C=1/N=C(/[H])N([H])C=12)C([H])([H])[H])C([H])([H])[H]	-0.167491	-0.403859	0.236368	-0.0263118	0.141179	-0.104666	0.0628251	-0.00700798	0.160483	T	Fagerholm et al. 1997; Kim et al. 2006; Masaoka et al. 2006
48	Urea	urea	57-13-6	O=C(N([H])[H])N([H])[H]	-0.153045	-0.34685	0.193805	-0.245879	0.0928343	-0.139984	0.0130607	-0.105565	0.0474797	T	Deng et al. 2007
49		N-((2S,3R,4S)-1-cyclohexyl-3,4-dihydroxy-6-methylheptan-2-yl)-6-phenylhexanamide		O=C(N([H])[C@@]([H])(C([H])([H])[C@]1([H])C([H])([H])C([H])([H])C([H])([H])C([H])([H])C1([H])[H])[C@@]([H])(O[H])[C@@]([H])(O[H])C([H])([H])C([H])(C([H])([H])[H])C([H])([H])[H])C([H])([H])C([H])([H])C([H])([H])C([H])([H])C([H])([H])C=2C([H])=C([H])C([H])=C([H])C=2[H]	0.179935	0.0997694	0.0801652	-0.0704473	0.250382	0.117496	0.0624386	0.0201558	0.159779	T	Kang et al. 2012
50	Valsartan	N-((2'-(2H-tetrazol-5-yl)-[1,1'-biphenyl]-4-yl)methyl)-N-pentanoyl-L-valine	137862-53-4	O=C(N([C@]([H])(C(=O)O[H])C([H])(C([H])([H])[H])C([H])([H])[H])C([H])([H])C1=C([H])C([H])=C(C([H])=C1[H])C=2/C(=C(/[H])C([H])=C([H])C=2[H])C3=NN([H])N=N3)C([H])([H])C([H])([H])C([H])([H])C([H])([H])[H]	-1.22185	-0.971726	0.250123	-0.972127	0.249722	-1.28471	0.0628613	-1.38216	0.160311	T	Kang et al. 2012
51	Verapamil	(R)-5-((3,4-dimethoxyphenethyl)(methyl)amino)-2-(3,4-dimethoxyphenyl)-2-isopropylpentanenitrile	52-53-9	N#C[C@@](/C1=C(\[H])C(OC([H])([H])[H])=C(OC([H])([H])[H])C([H])=C1[H])(C([H])(C([H])([H])[H])C([H])([H])[H])C([H])([H])C([H])([H])C([H])([H])N(C([H])([H])C([H])([H])C2=C([H])C(OC([H])([H])[H])=C(OC([H])([H])[H])C([H])=C2[H])C([H])([H])[H]	-0.187087	-0.323746	0.136659	-0.436691	0.249604	-0.249384	0.0622974	-0.347081	0.159994	T	Shashikanth et al. 2013a
52		N2-(tert-butoxycarbonyl)-N4-((2S,3R,4S)-1-cyclohexyl-3,4-dihydroxy-6-methylheptan-2-yl)-L-asparagine		O=C(N([H])[C@@]([H])(C([H])([H])[C@]1([H])C([H])([H])C([H])([H])C([H])([H])C([H])([H])C1([H])[H])[C@@]([H])(O[H])[C@@]([H])(O[H])C([H])([H])C([H])(C([H])([H])[H])C([H])([H])[H])C([H])([H])[C@]([H])(N([H])C(=O)OC(C([H])([H])[H])(C([H])([H])[H])C([H])([H])[H])C(=O)O[H]	-1.0073	-0.757067	0.250232	-0.757025	0.250274	-0.944236	0.0630632	-0.854754	0.152545	T	Fang et al. 16a
53	VII	N-((2S,3R,4S)-1-cyclohexyl-3,4-dihydroxy-6-methylheptan-2-yl)cinnamamide		O=C(N([H])[C@@]([H])(C([H])([H])[C@]1([H])C([H])([H])C([H])([H])C([H])([H])C([H])([H])C1([H])[H])[C@@]([H])(O[H])[C@@]([H])(O[H])C([H])([H])C([H])(C([H])([H])[H])C([H])([H])[H])C([H])=C([H])C=2C([H])=C([H])C([H])=C([H])C=2[H]	0.135663	0.135795	0.000132398	0.386117	0.250454	0.198795	0.0631324	-0.0236703	0.159333	T	Deng et al. 2007
54	Aloeemodin	1,8-dihydroxy-3-(hydroxymethyl)anthracene-9,10-dione	481-72-1	O=C1C3=C(C(=O)C2=C1C(O[H])=C([H])C([H])=C2[H])C([H])=C(C([H])=C3O[H])C([H])([H])O[H]	-0.159058	0.0749855	0.234043	-0.0262109	0.132847	-0.186748	0.0276901	0.0692325	0.22829	t	Kim et al. 2006
55	Atenolol	(R)-2-(4-(2-hydroxy-3-(isopropylamino)propoxy)phenyl)acetamide	29122-68-7	O=C(N([H])[H])C([H])([H])C1=C([H])C([H])=C(OC([H])([H])[C@]([H])(O[H])C([H])([H])N([H])C([H])(C([H])([H])[H])C([H])([H])[H])C([H])=C1[H]	-1.01708	-0.988401	0.028682	-1.64885	0.631767	-1.65225	0.635167	-1.19193	0.174847	t	Kim et al. 2006
56	Benzylalcochol	phenylmethanol	100-51-6	[H]C([H])(O[H])C1=C([H])C([H])=C([H])C([H])=C1[H]	0.190332	0.396822	0.20649	-0.422054	0.612386	-0.000812162	0.191144	-0.221355	0.411687	t	Stewart et al. 1995
57	Caffeine	1,3,7-trimethyl-3,7-dihydro-1H-purine-2,6-dione	58-08-2	O=C1N(C(=O)N(C=2/N=C(/[H])N(C1=2)C([H])([H])[H])C([H])([H])[H])C([H])([H])[H]	0.0588055	-0.37828	0.437085	0.115717	0.0569115	0.0062848	0.0525207	0.00402612	0.0547794	t	Kim et al. 2006; Dahan et al. 2009; Nagare et al. 2010; Patel et al. 2012
58	Cryptotanshinone	(R)-1,6,6-trimethyl-1,2,6,7,8,9-hexahydrophenanthro[1,2-b]furan-10,11-dione	35825-57-1	O=C3C=1C4=C(C([H])=C([H])C=1C=2OC([H])([H])[C@@]([H])(C=2C3=O)C([H])([H])[H])C(C([H])([H])C([H])([H])C4([H])[H])(C([H])([H])[H])C([H])([H])[H]	-0.152839	0.0360783	0.188917	-0.268838	0.115999	-0.214754	0.0619152	0.0276511	0.18049	t	Kim et al. 2006
59		(2S,3R,4S)-2-amino-1-cyclohexyl-6-methylheptane-3,4-diol		[H]C1([H])C([H])([H])C([H])([H])[C@]([H])(C([H])([H])C1([H])[H])C([H])([H])[C@]([H])(N([H])[H])[C@@]([H])(O[H])[C@@]([H])(O[H])C([H])([H])C([H])(C([H])([H])[H])C([H])([H])[H]	-0.345182	0.0098168	0.354999	-0.729999	0.384817	-0.581269	0.236087	-0.30678	0.038402	t	Deng et al. 2007
60	Ketoprofen	(R)-2-(3-benzoylphenyl)propanoic acid	22071-15-4	O=C(C=1C([H])=C(C([H])=C([H])C=1[H])[C@]([H])(C(=O)O[H])C([H])([H])[H])C2=C([H])C([H])=C([H])C([H])=C2[H]	0.295567	-0.153575	0.449142	0.24244	0.0531271	0.466832	0.171265	0.700509	0.404942	t	Jain et al. 2008
61	Mannitol	(2R,3R,4R,5R)-hexane-1,2,3,4,5,6-hexaol	69-65-8	[H][C@](O[H])([C@]([H])(O[H])[C@]([H])(O[H])C([H])([H])O[H])[C@]([H])(O[H])C([H])([H])O[H]	-1.17827	-0.187115	0.991153	-0.904342	0.273926	-0.779412	0.398856	-0.705862	0.472406	t	Deng et al. 2007
62	Minoxidil	6-amino-2-imino-4-(piperidin-1-yl)pyrimidin-1(2H)-ol	38304-91-5	[H]C2([H])C([H])([H])C([H])([H])N(/C1=N/C(=N\[H])N(O[H])C(N([H])[H])=C1[H])C([H])([H])C2([H])[H]	-0.657577	-0.544935	0.112642	-0.493507	0.16407	-0.603716	0.0538613	-0.336351	0.321226	t	Deng et al. 2007
63	Olmesartan medoxomil	(5-methyl-2-oxo-1,3-dioxol-4-yl)methyl 1-((2'-(2H-tetrazol-5-yl)-[1,1'-biphenyl]-4-yl)methyl)-4-(2-hydroxypropan-2-yl)-2-propyl-1H-imidazole-5-carboxylate	144689-63-4	O=C(OC([H])([H])C=1OC(=O)OC=1C([H])([H])[H])C=2N(C(=NC=2C(O[H])(C([H])([H])[H])C([H])([H])[H])C([H])([H])C([H])([H])C([H])([H])[H])C([H])([H])C3=C([H])C([H])=C(C([H])=C3[H])C=4/C(=C(/[H])C([H])=C([H])C=4[H])C5=NN([H])N=N5	-0.974694	-0.506303	0.468391	-1.1913	0.216606	-1.01376	0.0390659	-1.1	0.125306	t	Krondahl et al. 1997
64	Physcion	1,8-dihydroxy-3-methoxy-6-methylanthracene-9,10-dione	521-61-9	O=C1C3=C(C(=O)C2=C1C(O[H])=C([H])C(OC([H])([H])[H])=C2[H])C([H])=C(C([H])=C3O[H])C([H])([H])[H]	-0.188202	0.415786	0.603988	-0.138428	0.0497736	0.312738	0.50094	-0.0251493	0.163052	t	Fagerholm et al. 1996
65	Prednisolone	(8S,9S,10R,11S,13S,14S,17R)-11,17-dihydroxy-17-(2-hydroxyacetyl)-10,13-dimethyl-6,7,8,9,10,11,12,13,14,15,16,17-dodecahydro-3H-cyclopenta[a]phenanthren-3-one	50-24-8	O=C([C@]4(O[H])[C@@]1([C@]([H])([C@@]3([H])[C@]([H])([C@@]([H])(O[H])C1([H])[H])[C@@]2(/C(=C(/[H])C(=O)C([H])=C2[H])C([H])([H])C3([H])[H])C([H])([H])[H])C([H])([H])C4([H])[H])C([H])([H])[H])C([H])([H])O[H]	-0.520473	-0.390923	0.12955	0.15554	0.676013	-0.16993	0.350543	-0.360003	0.16047	t	Liu et al. 2010
66	Terbutaline	(R)-5-(2-(tert-butylamino)-1-hydroxyethyl)benzene-1,3-diol	23031-25-6	[H]N(C(C([H])([H])[H])(C([H])([H])[H])C([H])([H])[H])C([H])([H])[C@]([H])(O[H])C1=C([H])C(O[H])=C([H])C(O[H])=C1[H]	-1.34679	-0.525752	0.821035	-1.37111	0.0243225	-1.00182	0.344967	-1.20687	0.139917	t	Kim et al. 2006
67	Digoxin	4-[(3S,5R,8R,9S,10S,12R,13S,14S)-3-[(2S,4S,5R,6R)-5-[(2S,4S,5R,6R)-5-[(2S,4S,5R,6R)-4,5-dihydroxy-6-methyl-oxan-2-yl]oxy-4-hydroxy-6-methyl-oxan-2-yl]oxy-4-hydroxy-6-methyl-oxan-2-yl]oxy-12,14-dihydroxy-10,13-dimethyl-1,2,3,4,5,6,7,8,9,11,12,15,16,17-tetradecahydrocyclopenta[a]phenanthren-17-yl]-5H-furan-2-one	20830-75-5	O=C1OC([H])([H])C(=C1[H])[C@]8([H])[C@]7([C@]([H])(O[H])C([H])([H])[C@@]6([H])[C@@]([H])(C([H])([H])C([H])([H])[C@]5([H])C([H])([H])[C@@]([H])(O[C@]4([H])O[C@@]([H])([C@@]([H])(O[C@]3([H])O[C@@]([H])([C@@]([H])(O[C@]2([H])O[C@@]([H])([C@@]([H])(O[H])[C@@]([H])(O[H])C2([H])[H])C([H])([H])[H])[C@@]([H])(O[H])C3([H])[H])C([H])([H])[H])[C@@]([H])(O[H])C4([H])[H])C([H])([H])[H])C([H])([H])C([H])([H])[…	-0.522879	-0.562707	0.0398283	-0.890915	0.368036	-0.738861	0.215982	-0.836472	0.313593	o	Fagerholm et al. 1999; Masaoka et al. 2006
68	Gly-Val-SQV	(2R,3S)-3-((S)-4-amino-4-oxo-2-(quinoline-2-carboxamido)butanamido)-1-((3S,4aS,8aR)-3-(tert-butylcarbamoyl)octahydroisoquinolin-2(1H)-yl)-4-phenylbutan-2-yl glycyl-L-valinate		O=C(N([H])C(C([H])([H])[H])(C([H])([H])[H])C([H])([H])[H])[C@@]1([H])N(C([H])([H])[C@@]2([H])[C@]([H])(C1([H])[H])C([H])([H])C([H])([H])C([H])([H])C2([H])[H])C([H])([H])[C@@]([H])(OC(=O)[C@@]([H])(N([H])C(=O)C([H])([H])N([H])[H])C([H])(C([H])([H])[H])C([H])([H])[H])[C@@]([H])(N([H])C(=O)[C@@]([H])(N([H])C(=O)C3=NC=4C(C([H])=C3[H])=C([H])C([H])=C([H])C=4[H])C([H])([H])C(=O)N([H])[H])C([H])([H])C=5…	-0.376751	-0.227272	0.149479	-0.712905	0.336154	-0.643569	0.266818	-0.442696	0.0659453	o	Stewart et al. 1995
69	LEF537	(R)-N-((S)-1-(((S)-1-amino-1-oxopentan-2-yl)amino)-1-oxo-3-phenylpropan-2-yl)-2-((S)-2-amino-3-(4-hydroxyphenyl)propanamido)-5-guanidinopentanamide		O=C(N([H])[C@@]([H])(C(=O)N([H])[C@]([H])(C(=O)N([H])[C@]([H])(C(=O)N([H])[H])C([H])([H])C([H])([H])C([H])([H])[H])C([H])([H])C=1C([H])=C([H])C([H])=C([H])C=1[H])C([H])([H])C([H])([H])C([H])([H])N([H])C(=N[H])N([H])[H])[C@@]([H])(N([H])[H])C([H])([H])C=2C([H])=C([H])C(O[H])=C([H])C=2[H]	-0.107905	0.0319949	0.1399	-0.748389	0.640484	-0.624439	0.516534	-0.294863	0.186958	o	Lozoya-Agullo et al. 15a
70	LEF553	(R)-N-((S)-1-(((S)-1-amino-1-oxo-3-phenylpropan-2-yl)amino)-1-oxo-3-phenylpropan-2-yl)-2-((S)-2-amino-3-(4-hydroxyphenyl)propanamido)-5-guanidinopentanamide		O=C(N([H])[C@@]([H])(C(=O)N([H])[C@]([H])(C(=O)N([H])[C@]([H])(C(=O)N([H])[H])C([H])([H])C=1C([H])=C([H])C([H])=C([H])C=1[H])C([H])([H])C=2C([H])=C([H])C([H])=C([H])C=2[H])C([H])([H])C([H])([H])C([H])([H])N([H])C(=N[H])N([H])[H])[C@@]([H])(N([H])[H])C([H])([H])C=3C([H])=C([H])C(O[H])=C([H])C=3[H]	-0.366532	0.0723552	0.438887	-0.713533	0.347001	-0.616978	0.250446	-0.181135	0.185397	o	Jain et al. 2008
71	Paclitaxel	(2aR,4S,4aS,6S,7S,8R,9S,11S,12S,12aR,12bS)-9-(((2R,3S)-3-benzamido-2-hydroxy-3-phenylpropanoyl)oxy)-12-(benzoyloxy)-4,11-dihydroxy-4a,8,13,13-tetramethyl-5-oxododecahydro-1H-7,11-methanocyclodeca[3,4]benzo[1,2-b]oxete-6,12b(2aH)-diyl diacetate	33069-62-4	O=C4[C@]2([C@@]([H])([C@@]1(OC(=O)C([H])([H])[H])[C@]([H])(OC1([H])[H])C([H])([H])[C@]2([H])O[H])[C@]([H])(OC(=O)C3=C([H])C([H])=C([H])C([H])=C3[H])[C@@]7(O[H])C([C@@]([H])([C@]4([H])OC(=O)C([H])([H])[H])[C@]([H])([C@@]([H])(OC(=O)[C@]([H])(O[H])[C@@]([H])(N([H])C(=O)C=5C([H])=C([H])C([H])=C([H])C=5[H])C6=C([H])C([H])=C([H])C([H])=C6[H])C7([H])[H])C([H])([H])[H])(C([H])([H])[H])C([H])([H])[H])C([…	-0.638272	-0.19654	0.441732	-0.91251	0.274238	-0.662199	0.0239268	-0.816153	0.177881	o	Kim et al. 2006
72	Saquinavir	(S)-N1-((2S,3R)-4-((3S,4aS,8aR)-3-(tert-butylcarbamoyl)octahydroisoquinolin-2(1H)-yl)-3-hydroxy-1-phenylbutan-2-yl)-2-(quinoline-2-carboxamido)succinamide	127779-20-8	O=C(N([H])C(C([H])([H])[H])(C([H])([H])[H])C([H])([H])[H])[C@@]1([H])N(C([H])([H])[C@@]2([H])[C@]([H])(C1([H])[H])C([H])([H])C([H])([H])C([H])([H])C2([H])[H])C([H])([H])[C@@]([H])(O[H])[C@@]([H])(N([H])C(=O)[C@@]([H])(N([H])C(=O)C3=NC=4C(C([H])=C3[H])=C([H])C([H])=C([H])C=4[H])C([H])([H])C(=O)N([H])[H])C([H])([H])C=5C([H])=C([H])C([H])=C([H])C=5[H]	-0.638272	-0.354925	0.283347	-0.61824	0.0200322	-0.45714	0.181132	-0.497579	0.140693	o	Stewart et al. 1995
73	Val-Val-SQV	(2R,3S)-3-((S)-4-amino-4-oxo-2-(quinoline-2-carboxamido)butanamido)-1-((3S,4aS,8aR)-3-(tert-butylcarbamoyl)octahydroisoquinolin-2(1H)-yl)-4-phenylbutan-2-yl L-valyl-L-valinate		O=C(N([H])C(C([H])([H])[H])(C([H])([H])[H])C([H])([H])[H])[C@@]1([H])N(C([H])([H])[C@@]2([H])[C@]([H])(C1([H])[H])C([H])([H])C([H])([H])C([H])([H])C2([H])[H])C([H])([H])[C@@]([H])(OC(=O)[C@@]([H])(N([H])C(=O)[C@@]([H])(N([H])[H])C([H])(C([H])([H])[H])C([H])([H])[H])C([H])(C([H])([H])[H])C([H])([H])[H])[C@@]([H])(N([H])C(=O)[C@@]([H])(N([H])C(=O)C3=NC=4C(C([H])=C3[H])=C([H])C([H])=C([H])C=4[H])C([…	0.11059	-0.095708	0.206298	-0.462451	0.573041	-0.351124	0.461714	-0.152215	0.262805	o	Stewart et al. 1995
74		4-(4-(N-((S)-1-(((2S,3R,4S)-1-cyclohexyl-3,4-dihydroxy-6-methylheptan-2-yl)amino)-1-oxo-3-phenylpropan-2-yl)sulfamoyl)piperazin-1-yl)-4-oxobutanoic acid		O=C(N([H])[C@@]([H])(C([H])([H])[C@@]1([H])C([H])([H])C([H])([H])C([H])([H])C([H])([H])C1([H])[H])[C@@]([H])(O[H])[C@@]([H])(O[H])C([H])([H])C([H])(C([H])([H])[H])C([H])([H])[H])[C@@]([H])(N([H])[S](=O)(=O)N2C([H])([H])C([H])([H])N(C(=O)C([H])([H])C([H])([H])C(=O)O[H])C([H])([H])C2([H])[H])C([H])([H])C=3C([H])=C([H])C([H])=C([H])C=3[H]	-1.36318	-0.396418	0.96676	-1.03256	0.330618	-1.22706	0.136118	-1.42104	0.0578621	o	Stewart et al. 1995
†T, t, and o stand for the training set, test set, and outlier set, respectively

## Sheet: Table S2
Table S2. Optimal runtime parameters for the SVR models.
Parameter	SVR A	SVR B	SVR C	HSVR
SVM type	ε-SVR	ε-SVR	ε-SVR	ε-SVR
Kernal type	Radial basis function	Radial basis function	Radial basis function	Radial basis function
γ	0.0625	0.25	0.25	0.37
Cost	32	16	16	575
ε	0.25	0.25	0.0625	0.16
